# Supplementary material for: Changes Induced by Aging and Long-Term Exercise and/or DHA Supplementation in Muscle of Obese Female Mice
Source: Nutrients. 2022 Oct 12;14(20):4240. doi: 10.3390/nu14204240 (PMC9610919; doi:10.3390/nu14204240)
Supplement: Supplementary file 1 [file nutrients-14-04240-s001.zip]

Archive with 1 entries (1 files):
- nutrients-1855183-supplementary.pdf
